# Supplementary material for: A Meta-Analysis of the Effects of Interaction on Value Co-Creation in Online Collaborative Innovation Communities Based on the Service Ecosystem Framework
Source: Behav Sci (Basel). 2024 Dec 9;14(12):1177. doi: 10.3390/bs14121177 (PMC11673022; doi:10.3390/bs14121177)
Supplement: Supplementary file 1 [file behavsci-14-01177-s001.zip]

Archive with 1 entries (1 files):
- behavsci-3312810-supplementary.pdf
